# Supplementary material for: Single-Cell Gene Expression Analysis Revealed Immune Cell Signatures of Delta COVID-19
Source: Cells. 2022 Sep 21;11(19):2950. doi: 10.3390/cells11192950 (PMC9563974; doi:10.3390/cells11192950)
Supplement: Supplementary file 1 [file cells-11-02950-s001.zip]

Archive with 27 entries (27 files):
- template.tex
- Definitions/chicago2.bst
- Definitions/journalnames.tex
- Definitions/mdpi.bst
- Definitions/mdpi.cls
- Definitions/logo-ccby.eps
- Definitions/logo-mdpi.eps
- Definitions/logo-orcid.eps
- Definitions/logo-orcid.pdf
- Definitions/logo-updates.eps
- Definitions/logo-updates.pdf
- supfiles/S11.pdf
- supfiles/S14.png
- supfiles/S12.pdf
- supfiles/S5 copy.pdf
- supfiles/S3 copy.pdf
- supfiles/S2.png
- supfiles/S13.pdf
- supfiles/supp4_final.pdf
- supfiles/S9 copy.pdf
- supfiles/S7 copy.pdf
- supfiles/S10 copy.pdf
- supfiles/S1 copy.pdf
- supfiles/sup_scatter.png
- supfiles/S8 copy.pdf
- supfiles/S6 copy.pdf
- Shaymardanov_paper_supp_final.pdf
