# Supplementary material for: Single-Cell Gene Expression Analysis Revealed Immune Cell Signatures of Delta COVID-19
Source: Cells. 2022 Sep 21;11(19):2950. doi: 10.3390/cells11192950 (PMC9563974; doi:10.3390/cells11192950)
Supplement: Supplementary file 1 [file cells-11-02950-s001.zip › template.tex]

%  LaTeX support: latex@mdpi.com 
%  For support, please attach all files needed for compiling as well as the log file, and specify your operating system, LaTeX version, and LaTeX editor.

%=================================================================
\documentclass[cells,supfile,submit,pdftex,moreauthors]{Definitions/mdpi} 
% For posting an early version of this manuscript as a preprint, you may use "preprints" as the journal and change "submit" to "accept". The document class line would be, e.g., \documentclass[preprints,article,accept,moreauthors,pdftex]{mdpi}. This is especially recommended for submission to arXiv, where line numbers should be removed before posting. For preprints.org, the editorial staff will make this change immediately prior to posting.

%--------------------
% Class Options:
%--------------------
%----------
% journal
%----------
% Choose between the following MDPI journals:
% acoustics, actuators, addictions, admsci, adolescents, aerospace, agriculture, agriengineering, agronomy, ai, algorithms, allergies, alloys, analytica, animals, antibiotics, antibodies, antioxidants, applbiosci, appliedchem, appliedmath, applmech, applmicrobiol, applnano, applsci, aquacj, architecture, arts, asc, asi, astronomy, atmosphere, atoms, audiolres, automation, axioms, bacteria, batteries, bdcc, behavsci, beverages, biochem, bioengineering, biologics, biology, biomass, biomechanics, biomed, biomedicines, biomedinformatics, biomimetics, biomolecules, biophysica, biosensors, biotech, birds, bloods, blsf, brainsci, breath, buildings, businesses, cancers, carbon, cardiogenetics, catalysts, cells, ceramics, challenges, chemengineering, chemistry, chemosensors, chemproc, children, chips, cimb, civileng, cleantechnol, climate, clinpract, clockssleep, cmd, coasts, coatings, colloids, colorants, commodities, compounds, computation, computers, condensedmatter, conservation, constrmater, cosmetics, covid, crops, cryptography, crystals, csmf, ctn, curroncol, currophthalmol, cyber, dairy, data, dentistry, dermato, dermatopathology, designs, diabetology, diagnostics, dietetics, digital, disabilities, diseases, diversity, dna, drones, dynamics, earth, ebj, ecologies, econometrics, economies, education, ejihpe, electricity, electrochem, electronicmat, electronics, encyclopedia, endocrines, energies, eng, engproc, ent, entomology, entropy, environments, environsciproc, epidemiologia, epigenomes, est, fermentation, fibers, fintech, fire, fishes, fluids, foods, forecasting, forensicsci, forests, foundations, fractalfract, fuels, futureinternet, futureparasites, futurepharmacol, futurephys, futuretransp, galaxies, games, gases, gastroent, gastrointestdisord, gels, genealogy, genes, geographies, geohazards, geomatics, geosciences, geotechnics, geriatrics, hazardousmatters, healthcare, hearts, hemato, heritage, highthroughput, histories, horticulturae, humanities, humans, hydrobiology, hydrogen, hydrology, hygiene, idr, ijerph, ijfs, ijgi, ijms, ijns, ijtm, ijtpp, immuno, informatics, information, infrastructures, inorganics, insects, instruments, inventions, iot, j, jal, jcdd, jcm, jcp, jcs, jdb, jeta, jfb, jfmk, jimaging, jintelligence, jlpea, jmmp, jmp, jmse, jne, jnt, jof, joitmc, jor, journalmedia, jox, jpm, jrfm, jsan, jtaer, jzbg, kidney, kidneydial, knowledge, land, languages, laws, life, liquids, literature, livers, logics, logistics, lubricants, lymphatics, machines, macromol, magnetism, magnetochemistry, make, marinedrugs, materials, materproc, mathematics, mca, measurements, medicina, medicines, medsci, membranes, merits, metabolites, metals, meteorology, methane, metrology, micro, microarrays, microbiolres, micromachines, microorganisms, microplastics, minerals, mining, modelling, molbank, molecules, mps, msf, mti, muscles, nanoenergyadv, nanomanufacturing, nanomaterials, ncrna, network, neuroglia, neurolint, neurosci, nitrogen, notspecified, nri, nursrep, nutraceuticals, nutrients, obesities, oceans, ohbm, onco, oncopathology, optics, oral, organics, organoids, osteology, oxygen, parasites, parasitologia, particles, pathogens, pathophysiology, pediatrrep, pharmaceuticals, pharmaceutics, pharmacoepidemiology, pharmacy, philosophies, photochem, photonics, phycology, physchem, physics, physiologia, plants, plasma, pollutants, polymers, polysaccharides, poultry, powders, preprints, proceedings, processes, prosthesis, proteomes, psf, psych, psychiatryint, psychoactives, publications, quantumrep, quaternary, qubs, radiation, reactions, recycling, regeneration, religions, remotesensing, reports, reprodmed, resources, rheumato, risks, robotics, ruminants, safety, sci, scipharm, seeds, sensors, separations, sexes, signals, sinusitis, skins, smartcities, sna, societies, socsci, software, soilsystems, solar, solids, sports, standards, stats, stresses, surfaces, surgeries, suschem, sustainability, symmetry, synbio, systems, taxonomy, technologies, telecom, test, textiles, thalassrep, thermo, tomography, tourismhosp, toxics, toxins, transplantology, transportation, traumacare, traumas, tropicalmed, universe, urbansci, uro, vaccines, vehicles, venereology, vetsci, vibration, viruses, vision, waste, water, wem, wevj, wind, women, world, youth, zoonoticdis 

%---------
% article
%---------
% The default type of manuscript is "article", but can be replaced by: 
% abstract, addendum, article, book, bookreview, briefreport, casereport, comment, commentary, communication, conferenceproceedings, correction, conferencereport, entry, expressionofconcern, extendedabstract, datadescriptor, editorial, essay, erratum, hypothesis, interestingimage, obituary, opinion, projectreport, reply, retraction, review, perspective, protocol, shortnote, studyprotocol, systematicreview, supfile, technicalnote, viewpoint, guidelines, registeredreport, tutorial
% supfile = supplementary materials

%----------
% submit
%----------
% The class option "submit" will be changed to "accept" by the Editorial Office when the paper is accepted. This will only make changes to the frontpage (e.g., the logo of the journal will get visible), the headings, and the copyright information. Also, line numbering will be removed. Journal info and pagination for accepted papers will also be assigned by the Editorial Office.

%------------------
% moreauthors
%------------------
% If there is only one author the class option oneauthor should be used. Otherwise use the class option moreauthors.

%---------
% pdftex
%---------
% The option pdftex is for use with pdfLaTeX. If eps figures are used, remove the option pdftex and use LaTeX and dvi2pdf.

%=================================================================
% MDPI internal commands
\firstpage{1} 
\makeatletter 
\setcounter{page}{\@firstpage} 
\makeatother
\pubvolume{1}
\issuenum{1}
\articlenumber{0}
\pubyear{2022}
\copyrightyear{2022}
%\externaleditor{Academic Editor: Firstname Lastname}
\datereceived{} 
%\daterevised{} % Only for the journal Acoustics
\dateaccepted{} 
\datepublished{} 
%\datecorrected{} % Corrected papers include a "Corrected: XXX" date in the original paper.
%\dateretracted{} % Corrected papers include a "Retracted: XXX" date in the original paper.
\hreflink{https://doi.org/} % If needed use \linebreak
%\doinum{}
%------------------------------------------------------------------
% The following line should be uncommented if the LaTeX file is uploaded to arXiv.org
%\pdfoutput=1

%=================================================================
% Add packages and commands here. The following packages are loaded in our class file: fontenc, inputenc, calc, indentfirst, fancyhdr, graphicx, epstopdf, lastpage, ifthen, lineno, float, amsmath, setspace, enumitem, mathpazo, booktabs, titlesec, etoolbox, tabto, xcolor, soul, multirow, microtype, tikz, totcount, changepage, attrib, upgreek, cleveref, amsthm, hyphenat, natbib, hyperref, footmisc, url, geometry, newfloat, caption

%=================================================================
%% Please use the following mathematics environments: Theorem, Lemma, Corollary, Proposition, Characterization, Property, Problem, Example, ExamplesandDefinitions, Hypothesis, Remark, Definition, Notation, Assumption
%% For proofs, please use the proof environment (the amsthm package is loaded by the MDPI class).

%=================================================================
% Full title of the paper (Capitalized)
\Title{Single-cell gene expression analysis revealed immune cell signatures of Delta COVID-19}

% MDPI internal command: Title for citation in the left column
\TitleCitation{Title}

% Author Orchid ID: enter ID or remove command
%\newcommand{\orcidauthorA}{0000-0000-0000-000X} % Add \orcidA{} behind the author's name
%\newcommand{\orcidauthorB}{0000-0000-0000-000X} % Add \orcidB{} behind the author's name

% Authors, for the paper (add full first names)
\Author{Abusaid M. Shaymardanov$^{1,\dagger}$, Olga A. Antonova$^{1,\dagger}$, Anastasia D. Sokol$^{1}$, Kseniia A. Deinichenko$^{1}$, Polina G. Kazakova$^{1}$, Mikhail M. Milovanov$^{1}$, Alexander V. Zakubansky$^{1}$, Alexandra I. Akinshina$^{1}$, Anastasia V. Tsypkina$^{1}$, Svetlana V. Romanova$^{1}$, Vladimir E. Muhin$^{1}$, Sergey I. Mitrofanov$^{1}$, Vladimir S. Yudin$^{1}$, Sergey M. Yudin$^{1}$, Antonida V. Makhotenko$^{1}$, Anton A. Keskinov$^{1}$, Sergey A. Kraevoy$^{1}$, Ekaterina A. Snigir$^{1}$, Dmitry V. Svetlichnyy$^{1,\ddagger}$*, Veronika I. Skvortsova$^{2}$}

%\longauthorlist{yes}

% MDPI internal command: Authors, for metadata in PDF
\AuthorNames{Firstname Lastname, Firstname Lastname and Firstname Lastname}

% MDPI internal command: Authors, for citation in the left column
\AuthorCitation{Lastname, F.; Lastname, F.; Lastname, F.}
% If this is a Chicago style journal: Lastname, Firstname, Firstname Lastname, and Firstname Lastname.

% Affiliations / Addresses (Add [1] after \address if there is only one affiliation.)
\address{%
$^{1}$ \quad Affiliation 1; e-mail@e-mail.com\\
$^{2}$ \quad Affiliation 2; e-mail@e-mail.com}

% Contact information of the corresponding author
\corres{Correspondence: e-mail@e-mail.com; Tel.: (optional; include country code; if there are multiple corresponding authors, add author initials) +xx-xxxx-xxx-xxxx (F.L.)}

% Current address and/or shared authorship
\firstnote{Current address: Affiliation 3.} 
\secondnote{These authors contributed equally to this work.}
% The commands \thirdnote{} till \eighthnote{} are available for further notes

%\simplesumm{} % Simple summary

%\conference{} % An extended version of a conference paper

% Abstract (Do not insert blank lines, i.e. \\) 
\abstract{A single paragraph of about 200 words maximum. For research articles, abstracts should give a pertinent overview of the work. We strongly encourage authors to use the following style of structured abstracts, but without headings: (1) Background: place the question addressed in a broad context and highlight the purpose of the study; (2) Methods: describe briefly the main methods or treatments applied; (3) Results: summarize the article's main findings; (4) Conclusions: indicate the main conclusions or interpretations. The abstract should be an objective representation of the article, it must not contain results which are not presented and substantiated in the main text and should not exaggerate the main conclusions.}

% Keywords
\keyword{keyword 1; keyword 2; keyword 3 (List three to ten pertinent keywords specific to the article; yet reasonably common within the subject discipline.)} 

% The fields PACS, MSC, and JEL may be left empty or commented out if not applicable
%\PACS{J0101}
%\MSC{}
%\JEL{}

%%%%%%%%%%%%%%%%%%%%%%%%%%%%%%%%%%%%%%%%%%
% Only for the journal Diversity
%\LSID{\url{http://}}

%%%%%%%%%%%%%%%%%%%%%%%%%%%%%%%%%%%%%%%%%%
% Only for the journal Applied Sciences
%\featuredapplication{Authors are encouraged to provide a concise description of the specific application or a potential application of the work. This section is not mandatory.}
%%%%%%%%%%%%%%%%%%%%%%%%%%%%%%%%%%%%%%%%%%

%%%%%%%%%%%%%%%%%%%%%%%%%%%%%%%%%%%%%%%%%%
% Only for the journal Data
%\dataset{DOI number or link to the deposited data set if the data set is published separately. If the data set shall be published as a supplement to this paper, this field will be filled by the journal editors. In this case, please submit the data set as a supplement.}
%\datasetlicense{License under which the data set is made available (CC0, CC-BY, CC-BY-SA, CC-BY-NC, etc.)}

%%%%%%%%%%%%%%%%%%%%%%%%%%%%%%%%%%%%%%%%%%
% Only for the journal Toxins
%\keycontribution{The breakthroughs or highlights of the manuscript. Authors can write one or two sentences to describe the most important part of the paper.}

%%%%%%%%%%%%%%%%%%%%%%%%%%%%%%%%%%%%%%%%%%
% Only for the journal Encyclopedia
%\encyclopediadef{For entry manuscripts only: please provide a brief overview of the entry title instead of an abstract.}

%%%%%%%%%%%%%%%%%%%%%%%%%%%%%%%%%%%%%%%%%%
\begin{document}

\begin{figure}[H]
\begin{adjustwidth}{-\extralength}{0cm}
\centering
\includegraphics[width=15.5cm]{supfiles/S14.png}
\end{adjustwidth}
\caption{\textbf{UMAP coloured by predicted celltype using Symphony computational approach.} The UMAP plot demonstrates concordance with manual annotation. We applied label transfer from a dataset based on annotated 10X PBMC scRNA-seq (REF). Clear separation of the clusters show colocalisation of the main cell types (B-cells, Monocytes, T-cells, NK, megakaryocytes, DCs)
 \label{sup_symphony}}
\end{figure}  

\begin{figure}[H]
\begin{adjustwidth}{-\extralength}{0cm}
\centering
\includegraphics[width=19.5cm]{supfiles/S1 copy.pdf}
\end{adjustwidth}
\caption{\textbf{Comparison of the Seurat CCA and Harmony data integration approaches.} (\textbf{A}) Harmony UMAP plot colored by cell subtypes demonstrates concordance with CCA integration and topological colocalisation of the annotated cell types.
 (\textbf{B}) Heatmap with Jaccard index identifies high similarity between major clusters obtained with Seurat CCA and Harmony.
  (\textbf{C}) Treg cell demonstrate disseminated localisation within T-cells compartment.
   (\textbf{D}) FOXP3 expression is highlighted on the UMAP.
 \label{sup1}}
\end{figure}  

\begin{figure}[H]
\begin{adjustwidth}{-\extralength}{0cm}
\centering
\includegraphics[width=18.5cm]{supfiles/S2.png}
\end{adjustwidth}
\caption{\textbf{Feature plots.} Feature plot with gene expression projected on the CCA UMAP plot.
 \label{sup2}}
\end{figure}  

\begin{figure}[H]
\begin{adjustwidth}{-\extralength}{0cm}
\centering
\includegraphics[width=16.5cm]{supfiles/S3 copy.pdf}
\end{adjustwidth}
\caption{\textbf{Changes of the immune cell fractions in PBMC.}
Boxplots with changes of the cell fractions for immune subtypes. P-value was calculated using Wilcoxon rank-sum test.
 \label{sup3}}
\end{figure}  

\begin{figure}[H]
\begin{adjustwidth}{-\extralength}{0cm}
\centering
\includegraphics[width=10.5cm]{supfiles/sup_scatter.png}
\end{adjustwidth}
\caption{\textbf{Scatter plot} showing gene expression changes between Mon IFI30 and other monocytes (Mon CD14, Mon HLA) across all study cohortes. Significant up/downregulated genes are highlighted (logFC>2, padj<0.05). 
\label{sup_scatter}}
\end{figure}  

\begin{figure}[H]
\begin{adjustwidth}{-\extralength}{0cm}
\centering
\includegraphics[width=15.5cm]{supfiles/supp4_final.pdf}
\end{adjustwidth}
\caption{\textbf{Module scores for gene signatures.} 
Violin plots with the gene module scores distribution in Mon IFI30 and Mon HLA across 6 study groups.
\label{sup4}}
\end{figure}  

\begin{figure}[H]
\begin{adjustwidth}{-\extralength}{0cm}
\centering
\includegraphics[width=17.5cm]{supfiles/S9 copy.pdf}
\end{adjustwidth}
\caption{\textbf{Gene ontology terms}. Gene ontology overrepresentation calculated based on up-regulated expressed genes (logFC > 1, padj<0.05) obtained in a pairwise comparison of the common cell subtypes between severe (Delta or Wuhan-like variants) and healthy individuals.
 \label{sup_go}}
\end{figure}  

\begin{figure}[H]
\begin{adjustwidth}{-\extralength}{0cm}
\centering
\includegraphics[width=12.5cm]{supfiles/S7 copy.pdf}
\end{adjustwidth}
\caption{\textbf{SCENIC UMAP splitted by severity.}
(\textbf{A}) UMAP plot based on combined dataset colored by cohorte types.
(\textbf{B}) UMAP plot based on SCENIC combined dataset splitted by cohortes. Cell subtype enriched only in the severe Delta samples highlighted with circle.\label{sup_scenic}}
\end{figure}  

\begin{figure}[H]
\begin{adjustwidth}{-\extralength}{0cm}
\centering
\includegraphics[width=15.5cm]{supfiles/S5 copy.pdf}
\end{adjustwidth}
\caption{\textbf{SCENIC UMAP plots for individually processed cohortes.} Cell types are colored based on the Seurat CCA integration. Annotation was projected on the UMAP obtained for SCENIC cell clustering performed for each cohorte independently. Mon IFI30 (shon in red) were identified as a cluster only in severe Delta cases. 
 \label{sup5}}
\end{figure}  

\begin{figure}[H]
\begin{adjustwidth}{-\extralength}{0cm}
\centering
\includegraphics[width=16.5cm]{supfiles/S11.pdf}
\end{adjustwidth}
\caption{\textbf{Entire gene regulatory network.} Gene regulatory network inferred using SCENIC. In order to obtain a strong biological signal we keep only genes with importance scores above 99th percentile. FOXP3 with target genes are highlighted to demonstrate that SCENIC GRN captures known regulators and targets of the minor Treg population in PBMC.
 \label{sup_net}}
\end{figure}  

\begin{figure}[H]
\begin{adjustwidth}{-\extralength}{0cm}
\centering
\includegraphics[width=12.5cm]{supfiles/S8 copy.pdf}
\end{adjustwidth}
\caption{\textbf{Cellchat differential interactions.} (\textbf{A}) Circle plot showing predicted differential cell-cell communications between severe Wuhan-like and healthy groups on the left and between Delta and healthy groups on the right. Red lines indicate gained and blue lost cell-cell communications
(\textbf{B}) Barplots showing the intensity of  context-specific signalling pathways measured as relative information flow as implemented in CellChat. TGF beta and SPP1 are predicted as main signalling molecules involved in cell-cell communication for severe Delta COVID-19 in comparison with healthy individuals. For the severe Wuhan-like samples  Resistin, and Caledon were predicted as main communication molecules.
\label{sup_cc_diff_Healthy}}
\end{figure}  

\begin{figure}[H]
\begin{adjustwidth}{-\extralength}{0cm}
\centering
\includegraphics[width=17.5cm]{supfiles/S10 copy.pdf}
\end{adjustwidth}
\caption{\textbf{Dotplot for communication molecules of the CCL-CXCL pathway.} (\textbf{A}) Dotplot showing cell pairs (x-axis) and predicted interacting ligand-receptors (y-axis) for CCL-CXCL pathways obtained for severe Wuhan-like groups. Colour on the dotplot shows the strength of a given ligand-receptor interaction quantitatively represented by a probability value obtained with CellChat using law of mass action and approximated based on the average expression of the ligand-receptors by query cell groups. 
(\textbf{B}) Dotplot showing cell pairs (x-axis) and predicted interacting ligand-receptors (y-axis) for CCL-CXCL pathways obtained for severe Delta group. Colour on the dotplot shows the strength of a given ligand-receptor interaction quantitatively represented by a probability value obtained with CellChat using law of mass action and approximated based on the average expression of the ligand-receptors by query cell groups. 
 \label{sup_ccr}}
\end{figure}  

\begin{figure}[H]
\begin{adjustwidth}{-\extralength}{0cm}
\centering
\includegraphics[width=18.5cm]{supfiles/S6 copy.pdf}
\end{adjustwidth}
\caption{\textbf{Ligand and receptors contrasting severe Delta and Wuhan-like cases based on the gene expression in monocytes.}
(\textbf{A}) Heatmap with SHAP (SHapley Additive exPlanations) values indicating feature contribution to a classification decision. XGboost binary classifiers have been trained to contrast monocytes. Features are normalised gene expression of the ligand and receptors (from CellChatDB), and cohort (severe Delta or Wuhan-like variant) are class labels.  
(\textbf{B}) Heatmap with average expression of the ligands and receptors in monocyte subtypes from severe Delta and Wuhan-like samples. Monocytes from the same disease cohort cluster with each other more than with common cell type monocytes that indicate about global shift in ligand-receptor interactions brought by virus variant.
(\textbf{C}) Expression of the TGFB1, TGFBI, TGFBR1, TGFBR2 in monocytes for severe Delta and Wuhan-like samples. All types of monocytes from samples with Delta variant show higher level of the TGF beta related molecules.
 \label{sup6}}
\end{figure}  


\begin{table}

\caption{Description of the in-house and public datasets used in the study}
\centering
\scalebox{0.7}{
\begin{tabular}[t]{l|l|l|l}
\hline
SampleID & Severity & Dataset & Data\_source\\
\hline
108 & Rec & Reconvalescence & In-house\\
\hline
109 & Healthy & Healthy & In-house\\
\hline
110 & Healthy & Healthy & In-house\\
\hline
112 & Healthy & Healthy & In-house\\
\hline
113 & Healthy & Healthy & In-house\\
\hline
114 & Healthy & Healthy & In-house\\
\hline
115 & Healthy & Healthy & In-house\\
\hline
134 & mild/moderate & Mild/Moderate & In-house\\
\hline
144 & mild/moderate & Mild/Moderate & In-house\\
\hline
147 & mild/moderate & Mild/Moderate & In-house\\
\hline
148 & mild/moderate & Mild/Moderate & In-house\\
\hline
151 & mild/moderate & Mild/Moderate & In-house\\
\hline
165 & Healthy & Healthy & In-house\\
\hline
166 & Healthy & Healthy & In-house\\
\hline
167 & Rec & Reconvalescence & In-house\\
\hline
172 & Rec & Reconvalescence & In-house\\
\hline
207 & Healthy & Healthy & In-house\\
\hline
208 & Rec & Reconvalescence & In-house\\
\hline
218 & Rec & Reconvalescence & In-house\\
\hline
245 & Rec & Reconvalescence & In-house\\
\hline
3 & severe/critical & Flu & Public (GSE149689)\\
\hline
4 & severe/critical & Flu & Public (GSE149689)\\
\hline
413 & mild/moderate & Mild/Moderate & In-house\\
\hline
414 & mild/moderate & Mild/Moderate & In-house\\
\hline
415 & mild/moderate & Mild/Moderate & In-house\\
\hline
416 & mild/moderate & Mild/Moderate & In-house\\
\hline
417 & mild/moderate & Mild/Moderate & In-house\\
\hline
418 & mild/moderate & Mild/Moderate & In-house\\
\hline
419 & mild/moderate & Mild/Moderate & In-house\\
\hline
420 & mild/moderate & Mild/Moderate & In-house\\
\hline
561 & severe/critical & Severe/Critical Delta & In-house\\
\hline
562 & severe/critical & Severe/Critical Delta & In-house\\
\hline
564 & severe/critical & Severe/Critical Delta & In-house\\
\hline
565 & severe/critical & Severe/Critical Delta & In-house\\
\hline
567 & severe/critical & Severe/Critical Delta & In-house\\
\hline
568 & severe/critical & Severe/Critical Delta & In-house\\
\hline
569 & severe/critical & Severe/Critical Delta & In-house\\
\hline
573 & severe/critical & Severe/Critical Delta & In-house\\
\hline
574 & severe/critical & Severe/Critical Delta & In-house\\
\hline
6 & severe/critical & Flu & Public (GSE149689)\\
\hline
67 & mild/moderate & Mild/Moderate & In-house\\
\hline
68 & mild/moderate & Mild/Moderate & In-house\\
\hline
69 & mild/moderate & Mild/Moderate & In-house\\
\hline
7 & severe/critical & Flu & Public (GSE149689)\\
\hline
8 & severe/critical & Flu & Public (GSE149689)\\
\hline
S-M017 & mild/moderate & Mild/Moderate & Public (GSE158055)\\
\hline
S-M023 & mild/moderate & Mild/Moderate & Public (GSE158055)\\
\hline
S-M035-1 & mild/moderate & Mild/Moderate & Public (GSE158055)\\
\hline
S-M041-2 & mild/moderate & Mild/Moderate & Public (GSE158055)\\
\hline
S-M043-1 & mild/moderate & Mild/Moderate & Public (GSE158055)\\
\hline
S-M043-2 & mild/moderate & Mild/Moderate & Public (GSE158055)\\
\hline
S-M044-1 & mild/moderate & Mild/Moderate & Public (GSE158055)\\
\hline
S-M046 & mild/moderate & Mild/Moderate & Public (GSE158055)\\
\hline
S-M047 & mild/moderate & Mild/Moderate & Public (GSE158055)\\
\hline
S-M065 & mild/moderate & Mild/Moderate & Public (GSE158055)\\
\hline
S-M067 & mild/moderate & Mild/Moderate & Public (GSE158055)\\
\hline
S-M069 & mild/moderate & Mild/Moderate & Public (GSE158055)\\
\hline
S-M073 & mild/moderate & Mild/Moderate & Public (GSE158055)\\
\hline
S-M074-2 & mild/moderate & Mild/Moderate & Public (GSE158055)\\
\hline
S-M076-2 & mild/moderate & Mild/Moderate & Public (GSE158055)\\
\hline
S-M078 & mild/moderate & Mild/Moderate & Public (GSE158055)\\
\hline
S-S001-2 & severe/critical & Severe/Critical & Public (GSE158055)\\
\hline
S-S028 & severe/critical & Severe/Critical & Public (GSE158055)\\
\hline
S-S029 & severe/critical & Severe/Critical & Public (GSE158055)\\
\hline
S-S030 & severe/critical & Severe/Critical & Public (GSE158055)\\
\hline
S-S031 & severe/critical & Severe/Critical & Public (GSE158055)\\
\hline
S-S054 & severe/critical & Severe/Critical & Public (GSE158055)\\
\hline
S-S057 & severe/critical & Severe/Critical & Public (GSE158055)\\
\hline
S-S077 & severe/critical & Severe/Critical & Public (GSE158055)\\
\hline
S-S079 & severe/critical & Severe/Critical & Public (GSE158055)\\
\hline
S-S082 & severe/critical & Severe/Critical & Public (GSE158055)\\
\hline
S-S085-2 & severe/critical & Severe/Critical & Public (GSE158055)\\
\hline
S-S086-2 & severe/critical & Severe/Critical & Public (GSE158055)\\
\hline
S-S089-2 & severe/critical & Severe/Critical & Public (GSE158055)\\
\hline
S-S090-2 & severe/critical & Severe/Critical & Public (GSE158055)\\
\hline
S-S091 & severe/critical & Severe/Critical & Public (GSE158055)\\
\hline
S-S092 & severe/critical & Severe/Critical & Public (GSE158055)\\
\hline
\end{tabular}
}
\end{table}


%%%%%%%%%%%%%%%%%%%%%%%%%%%%%%%%%%%%%%%%%%
% \section{Introduction}

% The introduction should briefly place the study in a broad context and highlight why it is important. It should define the purpose of the work and its significance. The current state of the research field should be reviewed carefully and key publications cited. Please highlight controversial and diverging hypotheses when necessary. Finally, briefly mention the main aim of the work and highlight the principal conclusions. As far as possible, please keep the introduction comprehensible to scientists outside your particular field of research. Citing a journal paper \cite{ref-journal}. Now citing a book reference \cite{ref-book1,ref-book2} or other reference types \cite{ref-unpublish,ref-communication,ref-proceeding}. Please use the command \citep{ref-thesis,ref-url} for the following MDPI journals, which use author--date citation: Administrative Sciences, Arts, Econometrics, Economies, Genealogy, Humanities, IJFS, Journal of Intelligence, Journalism and Media, JRFM, Languages, Laws, Religions, Risks, Social Sciences, Literature.
% %%%%%%%%%%%%%%%%%%%%%%%%%%%%%%%%%%%%%%%%%%
% \section{Materials and Methods}

% Materials and Methods should be described with sufficient details to allow others to replicate and build on published results. Please note that publication of your manuscript implicates that you must make all materials, data, computer code, and protocols associated with the publication available to readers. Please disclose at the submission stage any restrictions on the availability of materials or information. New methods and protocols should be described in detail while well-established methods can be briefly described and appropriately cited.

% Research manuscripts reporting large datasets that are deposited in a publicly avail-able database should specify where the data have been deposited and provide the relevant accession numbers. If the accession numbers have not yet been obtained at the time of submission, please state that they will be provided during review. They must be provided prior to publication.

% Interventionary studies involving animals or humans, and other studies require ethical approval must list the authority that provided approval and the corresponding ethical approval code.
% \begin{quote}
% This is an example of a quote.
% \end{quote}

% %%%%%%%%%%%%%%%%%%%%%%%%%%%%%%%%%%%%%%%%%%
% \section{Results}

% This section may be divided by subheadings. It should provide a concise and precise description of the experimental results, their interpretation as well as the experimental conclusions that can be drawn.
% \subsection{Subsection}
% \subsubsection{Subsubsection}

% Bulleted lists look like this:
% \begin{itemize}
% \item	First bullet;
% \item	Second bullet;
% \item	Third bullet.
% \end{itemize}

% Numbered lists can be added as follows:
% \begin{enumerate}
% \item	First item; 
% \item	Second item;
% \item	Third item.
% \end{enumerate}

% The text continues here. 

% \subsection{Figures, Tables and Schemes}

% All figures and tables should be cited in the main text as Figure~\ref{fig1}, Table~\ref{tab1}, Table~\ref{tab2}, etc.

% \begin{figure}[H]
% \includegraphics[width=10.5 cm]{Definitions/logo-mdpi}
% \caption{This is a figure. Schemes follow the same formatting. If there are multiple panels, they should be listed as: (\textbf{a}) Description of what is contained in the first panel. (\textbf{b}) Description of what is contained in the second panel. Figures should be placed in the main text near to the first time they are cited. A caption on a single line should be centered.\label{fig1}}
% \end{figure}   
% \unskip

% \begin{table}[H] 
% \caption{This is a table caption. Tables should be placed in the main text near to the first time they are~cited.\label{tab1}}
% \newcolumntype{C}{>{\centering\arraybackslash}X}
% \begin{tabularx}{\textwidth}{CCC}
% \toprule
% \textbf{Title 1}	& \textbf{Title 2}	& \textbf{Title 3}\\
% \midrule
% Entry 1		& Data			& Data\\
% Entry 2		& Data			& Data\\
% \bottomrule
% \end{tabularx}
% \end{table}
% \unskip

% \begin{table}[H]
% \caption{This is a wide table.\label{tab2}}
% 	\begin{adjustwidth}{-\extralength}{0cm}
% 		\newcolumntype{C}{>{\centering\arraybackslash}X}
% 		\begin{tabularx}{\fulllength}{CCCC}
% 			\toprule
% 			\textbf{Title 1}	& \textbf{Title 2}	& \textbf{Title 3}     & \textbf{Title 4}\\
% 			\midrule
% 			Entry 1		& Data			& Data			& Data\\
% 			Entry 2		& Data			& Data			& Data \textsuperscript{1}\\
% 			\bottomrule
% 		\end{tabularx}
% 	\end{adjustwidth}
% 	\noindent{\footnotesize{\textsuperscript{1} This is a table footnote.}}
% \end{table}

% %\begin{listing}[H]
% %\caption{Title of the listing}
% %\rule{\columnwidth}{1pt}
% %\raggedright Text of the listing. In font size footnotesize, small, or normalsize. Preferred format: left aligned and single spaced. Preferred border format: top border line and bottom border line.
% %\rule{\columnwidth}{1pt}
% %\end{listing}

% Text.

% Text.

% \subsection{Formatting of Mathematical Components}

% This is the example 1 of equation:
% \begin{linenomath}
% \begin{equation}
% a = 1,
% \end{equation}
% \end{linenomath}
% the text following an equation need not be a new paragraph. Please punctuate equations as regular text.
% %% If the documentclass option "submit" is chosen, please insert a blank line before and after any math environment (equation and eqnarray environments). This ensures correct linenumbering. The blank line should be removed when the documentclass option is changed to "accept" because the text following an equation should not be a new paragraph.

% This is the example 2 of equation:
% \begin{adjustwidth}{-\extralength}{0cm}
% \begin{equation}
% a = b + c + d + e + f + g + h + i + j + k + l + m + n + o + p + q + r + s + t + u + v + w + x + y + z
% \end{equation}
% \end{adjustwidth}

% % Example of a page in landscape format (with table and table footnote).
% %\startlandscape
% %\begin{table}[H] %% Table in wide page
% %\caption{This is a very wide table.\label{tab3}}
% %	\begin{tabularx}{\textwidth}{CCCC}
% %		\toprule
% %		\textbf{Title 1}	& \textbf{Title 2}	& \textbf{Title 3}	& \textbf{Title 4}\\
% %		\midrule
% %		Entry 1		& Data			& Data			& This cell has some longer content that runs over two lines.\\
% %		Entry 2		& Data			& Data			& Data\textsuperscript{1}\\
% %		\bottomrule
% %	\end{tabularx}
% %	\begin{adjustwidth}{+\extralength}{0cm}
% %		\noindent\footnotesize{\textsuperscript{1} This is a table footnote.}
% %	\end{adjustwidth}
% %\end{table}
% %\finishlandscape

% % Example of a figure that spans the whole page width. The same concept works for tables, too.
% \begin{figure}[H]
% \begin{adjustwidth}{-\extralength}{0cm}
% \centering
% \includegraphics[width=13.5cm]{Definitions/logo-mdpi}
% \end{adjustwidth}
% \caption{This is a wide figure.\label{fig2}}
% \end{figure}  

% Please punctuate equations as regular text. Theorem-type environments (including propositions, lemmas, corollaries etc.) can be formatted as follows:
% %% Example of a theorem:
% \begin{Theorem}
% Example text of a theorem.
% \end{Theorem}

% The text continues here. Proofs must be formatted as follows:

% %% Example of a proof:
% \begin{proof}[Proof of Theorem 1]
% Text of the proof. Note that the phrase ``of Theorem 1'' is optional if it is clear which theorem is being referred to.
% \end{proof}
% The text continues here.

% %%%%%%%%%%%%%%%%%%%%%%%%%%%%%%%%%%%%%%%%%%
% \section{Discussion}

% Authors should discuss the results and how they can be interpreted from the perspective of previous studies and of the working hypotheses. The findings and their implications should be discussed in the broadest context possible. Future research directions may also be highlighted.

% %%%%%%%%%%%%%%%%%%%%%%%%%%%%%%%%%%%%%%%%%%
% \section{Conclusions}

% This section is not mandatory, but can be added to the manuscript if the discussion is unusually long or complex.

% %%%%%%%%%%%%%%%%%%%%%%%%%%%%%%%%%%%%%%%%%%
% \section{Patents}

% This section is not mandatory, but may be added if there are patents resulting from the work reported in this manuscript.

% %%%%%%%%%%%%%%%%%%%%%%%%%%%%%%%%%%%%%%%%%%
% \vspace{6pt} 

% %%%%%%%%%%%%%%%%%%%%%%%%%%%%%%%%%%%%%%%%%%
% %% optional
% %\supplementary{The following supporting information can be downloaded at:  \linksupplementary{s1}, Figure S1: title; Table S1: title; Video S1: title.}

% % Only for the journal Methods and Protocols:
% % If you wish to submit a video article, please do so with any other supplementary material.
% % \supplementary{The following supporting information can be downloaded at: \linksupplementary{s1}, Figure S1: title; Table S1: title; Video S1: title. A supporting video article is available at doi: link.}

% %%%%%%%%%%%%%%%%%%%%%%%%%%%%%%%%%%%%%%%%%%
% \authorcontributions{For research articles with several authors, a short paragraph specifying their individual contributions must be provided. The following statements should be used ``Conceptualization, X.X. and Y.Y.; methodology, X.X.; software, X.X.; validation, X.X., Y.Y. and Z.Z.; formal analysis, X.X.; investigation, X.X.; resources, X.X.; data curation, X.X.; writing---original draft preparation, X.X.; writing---review and editing, X.X.; visualization, X.X.; supervision, X.X.; project administration, X.X.; funding acquisition, Y.Y. All authors have read and agreed to the published version of the manuscript.'', please turn to the  \href{http://img.mdpi.org/data/contributor-role-instruction.pdf}{CRediT taxonomy} for the term explanation. Authorship must be limited to those who have contributed substantially to the work~reported.}

% \funding{Please add: ``This research received no external funding'' or ``This research was funded by NAME OF FUNDER grant number XXX.'' and  and ``The APC was funded by XXX''. Check carefully that the details given are accurate and use the standard spelling of funding agency names at \url{https://search.crossref.org/funding}, any errors may affect your future funding.}

% \institutionalreview{In this section, you should add the Institutional Review Board Statement and approval number, if relevant to your study. You might choose to exclude this statement if the study did not require ethical approval. Please note that the Editorial Office might ask you for further information. Please add “The study was conducted in accordance with the Declaration of Helsinki, and approved by the Institutional Review Board (or Ethics Committee) of NAME OF INSTITUTE (protocol code XXX and date of approval).” for studies involving humans. OR “The animal study protocol was approved by the Institutional Review Board (or Ethics Committee) of NAME OF INSTITUTE (protocol code XXX and date of approval).” for studies involving animals. OR “Ethical review and approval were waived for this study due to REASON (please provide a detailed justification).” OR “Not applicable” for studies not involving humans or animals.}

% \informedconsent{Any research article describing a study involving humans should contain this statement. Please add ``Informed consent was obtained from all subjects involved in the study.'' OR ``Patient consent was waived due to REASON (please provide a detailed justification).'' OR ``Not applicable'' for studies not involving humans. You might also choose to exclude this statement if the study did not involve humans.

% Written informed consent for publication must be obtained from participating patients who can be identified (including by the patients themselves). Please state ``Written informed consent has been obtained from the patient(s) to publish this paper'' if applicable.}

% \dataavailability{In this section, please provide details regarding where data supporting reported results can be found, including links to publicly archived datasets analyzed or generated during the study. Please refer to suggested Data Availability Statements in section ``MDPI Research Data Policies'' at \url{https://www.mdpi.com/ethics}. If the study did not report any data, you might add ``Not applicable'' here.} 

% \acknowledgments{In this section you can acknowledge any support given which is not covered by the author contribution or funding sections. This may include administrative and technical support, or donations in kind (e.g., materials used for experiments).}

% \conflictsofinterest{Declare conflicts of interest or state ``The authors declare no conflict of interest.'' Authors must identify and declare any personal circumstances or interest that may be perceived as inappropriately influencing the representation or interpretation of reported research results. Any role of the funders in the design of the study; in the collection, analyses or interpretation of data; in the writing of the manuscript; or in the decision to publish the results must be declared in this section. If there is no role, please state ``The funders had no role in the design of the study; in the collection, analyses, or interpretation of data; in the writing of the manuscript; or in the decision to publish the~results''.} 

% %%%%%%%%%%%%%%%%%%%%%%%%%%%%%%%%%%%%%%%%%%
% %% Optional
% \sampleavailability{Samples of the compounds ... are available from the authors.}

% %% Only for journal Encyclopedia
% %\entrylink{The Link to this entry published on the encyclopedia platform.}

% \abbreviations{Abbreviations}{
% The following abbreviations are used in this manuscript:\\

% \noindent 
% \begin{tabular}{@{}ll}
% MDPI & Multidisciplinary Digital Publishing Institute\\
% DOAJ & Directory of open access journals\\
% TLA & Three letter acronym\\
% LD & Linear dichroism
% \end{tabular}
% }

% %%%%%%%%%%%%%%%%%%%%%%%%%%%%%%%%%%%%%%%%%%
% %% Optional
% \appendixtitles{no} % Leave argument "no" if all appendix headings stay EMPTY (then no dot is printed after "Appendix A"). If the appendix sections contain a heading then change the argument to "yes".
% \appendixstart
% \appendix
% \section[\appendixname~\thesection]{}
% \subsection[\appendixname~\thesubsection]{}
% The appendix is an optional section that can contain details and data supplemental to the main text---for example, explanations of experimental details that would disrupt the flow of the main text but nonetheless remain crucial to understanding and reproducing the research shown; figures of replicates for experiments of which representative data are shown in the main text can be added here if brief, or as Supplementary Data. Mathematical proofs of results not central to the paper can be added as an appendix.

% \begin{table}[H] 
% \caption{This is a table caption.\label{tab5}}
% \newcolumntype{C}{>{\centering\arraybackslash}X}
% \begin{tabularx}{\textwidth}{CCC}
% \toprule
% \textbf{Title 1}	& \textbf{Title 2}	& \textbf{Title 3}\\
% \midrule
% Entry 1		& Data			& Data\\
% Entry 2		& Data			& Data\\
% \bottomrule
% \end{tabularx}
% \end{table}

% \section[\appendixname~\thesection]{}
% All appendix sections must be cited in the main text. In the appendices, Figures, Tables, etc. should be labeled, starting with ``A''---e.g., Figure A1, Figure A2, etc.

% %%%%%%%%%%%%%%%%%%%%%%%%%%%%%%%%%%%%%%%%%%
% \begin{adjustwidth}{-\extralength}{0cm}
% %\printendnotes[custom] % Un-comment to print a list of endnotes

% \reftitle{References}

% % Please provide either the correct journal abbreviation (e.g. according to the “List of Title Word Abbreviations” http://www.issn.org/services/online-services/access-to-the-ltwa/) or the full name of the journal.
% % Citations and References in Supplementary files are permitted provided that they also appear in the reference list here. 

% %=====================================
% % References, variant A: external bibliography
% %=====================================
% %\bibliography{your_external_BibTeX_file}

% %=====================================
% % References, variant B: internal bibliography
% %=====================================
% \begin{thebibliography}{999}
% % Reference 1
% \bibitem[Author1(year)]{ref-journal}
% Author~1, T. The title of the cited article. {\em Journal Abbreviation} {\bf 2008}, {\em 10}, 142--149.
% % Reference 2
% \bibitem[Author2(year)]{ref-book1}
% Author~2, L. The title of the cited contribution. In {\em The Book Title}; Editor 1, F., Editor 2, A., Eds.; Publishing House: City, Country, 2007; pp. 32--58.
% % Reference 3
% \bibitem[Author3(year)]{ref-book2}
% Author 1, A.; Author 2, B. \textit{Book Title}, 3rd ed.; Publisher: Publisher Location, Country, 2008; pp. 154--196.
% % Reference 4
% \bibitem[Author4(year)]{ref-unpublish}
% Author 1, A.B.; Author 2, C. Title of Unpublished Work. \textit{Abbreviated Journal Name} year, \textit{phrase indicating stage of publication (submitted; accepted; in press)}.
% % Reference 5
% \bibitem[Author5(year)]{ref-communication}
% Author 1, A.B. (University, City, State, Country); Author 2, C. (Institute, City, State, Country). Personal communication, 2012.
% % Reference 6
% \bibitem[Author6(year)]{ref-proceeding}
% Author 1, A.B.; Author 2, C.D.; Author 3, E.F. Title of presentation. In Proceedings of the Name of the Conference, Location of Conference, Country, Date of Conference (Day Month Year); Abstract Number (optional), Pagination (optional).
% % Reference 7
% \bibitem[Author7(year)]{ref-thesis}
% Author 1, A.B. Title of Thesis. Level of Thesis, Degree-Granting University, Location of University, Date of Completion.
% % Reference 8
% \bibitem[Author8(year)]{ref-url}
% Title of Site. Available online: URL (accessed on Day Month Year).
% \end{thebibliography}

% If authors have biography, please use the format below
%\section*{Short Biography of Authors}
%\bio
%{\raisebox{-0.35cm}{\includegraphics[width=3.5cm,height=5.3cm,clip,keepaspectratio]{Definitions/author1.pdf}}}
%{\textbf{Firstname Lastname} Biography of first author}
%
%\bio
%{\raisebox{-0.35cm}{\includegraphics[width=3.5cm,height=5.3cm,clip,keepaspectratio]{Definitions/author2.jpg}}}
%{\textbf{Firstname Lastname} Biography of second author}

% For the MDPI journals use author-date citation, please follow the formatting guidelines on http://www.mdpi.com/authors/references
% To cite two works by the same author: \citeauthor{ref-journal-1a} (\citeyear{ref-journal-1a}, \citeyear{ref-journal-1b}). This produces: Whittaker (1967, 1975)
% To cite two works by the same author with specific pages: \citeauthor{ref-journal-3a} (\citeyear{ref-journal-3a}, p. 328; \citeyear{ref-journal-3b}, p.475). This produces: Wong (1999, p. 328; 2000, p. 475)

%%%%%%%%%%%%%%%%%%%%%%%%%%%%%%%%%%%%%%%%%%
%% for journal Sci
%\reviewreports{\\
%Reviewer 1 comments and authors’ response\\
%Reviewer 2 comments and authors’ response\\
%Reviewer 3 comments and authors’ response
%}
%%%%%%%%%%%%%%%%%%%%%%%%%%%%%%%%%%%%%%%%%%
% \end{adjustwidth}
\end{document}
